# Supplementary material for: Complete Genomes of DNA Viruses in Fecal Samples from Small Terrestrial Mammals in Spain
Source: Viruses. 2024 Dec 5;16(12):1885. doi: 10.3390/v16121885 (PMC11680247; doi:10.3390/v16121885)
Supplement: Supplementary file 1 [file viruses-16-01885-s001.zip]

Archive with 7 entries (7 files):
- Supplementary_Figure_S1.png
- Supplementary_Table_S1.xlsx
- Supplementary_Table_S2.xlsx
- Supplementary_Table_S3.xlsx
- Supplementary_Table_S4.xlsx
- Supplementary_Table_S5.xlsx
- Supplementary_Table_S6.xlsx
